# Supplementary material for: Environmental temperature influences ophidiomycosis progression and survival in experimentally challenged prairie rattlesnakes (Crotalus viridis)
Source: PLoS One. 2023 Aug 3;18(8):e0289641. doi: 10.1371/journal.pone.0289641 (PMC10399908; doi:10.1371/journal.pone.0289641)
Supplement: S1 Raw data — (XLSX) [file pone.0289641.s002.xlsx]

## Sheet: Main
Sample ID	Temp (0=cold; 1=hot)	Treatment (0=control; 1=inoculated)	Date	Mean CT	Meant Quant	DNA conc.	Copy Number	StandFungalCopy	Lesion	Result	LesionType
CV01	0	1	2020-01-19	27.1426	2710.45	7.88	137.586	6.98407	1	POSITIVE	Crust
CV01	0	1	2020-01-26	26.6606	4369.2	3.42	511.018	59.7682	1	POSITIVE	Crust
CV01	0	1	2020-02-02	22.8999	55073.2	14.38	1531.94	42.6131	1	POSITIVE	Crust
CV01	0	1	2020-02-09	Undetermined	0	16.51	0	0	1	NEGATIVE	Crust
CV01	0	1	2020-01-12	Undetermined	0	11.9	0	0	1	NEGATIVE	Displaced
CV01	0	1	2019-12-29	34.9115	17.778	1.36	5.22882	1.53789	0	POSITIVE	None
CV01	0	1	2020-01-05	32.0637	113.504	4.94	9.19058	0.744177	0	POSITIVE	None
CV03	0	1	2020-02-09	21.768	118036	17.24	2738.66	63.5421	1	POSITIVE	Crust
CV03	0	1	2020-02-16	23.9546	27036.3	4.18	2587.21	247.58	1	POSITIVE	Crust
CV03	0	1	2020-01-19	27.4421	2576.63	1.49	691.712	185.695	1	POSITIVE	Displaced
CV03	0	1	2020-01-26	23.0946	48266.2	7.1	2719.22	153.196	1	POSITIVE	Necrotic
CV03	0	1	2019-12-29	35.6086	10.5252	6.47	0.650708	0.0402292	0	POSITIVE	None
CV03	0	1	2020-01-05	37.7471	0	5.85	0	0	0	NEGATIVE	None
CV03	0	1	2020-01-12	38.1371	0	7.26	0	0	0	NEGATIVE	None
CV03	0	1	2020-02-02	20.9542	204307	7.1	11510.3	648.466	1	POSITIVE	None
CV05	0	0	2020-02-02	Undetermined	0	13.47	0	0	1	NEGATIVE	Displaced
CV05	0	0	2019-12-29	Undetermined	0	2.7	0	0	0	NEGATIVE	None
CV05	0	0	2020-01-05	Undetermined	0	7.03	0	0	0	NEGATIVE	None
CV05	0	0	2020-01-12	Undetermined	0	4.67	0	0	0	NEGATIVE	None
CV05	0	0	2020-01-19	Undetermined	0	3.1	0	0	0	NEGATIVE	None
CV05	0	0	2020-01-26	Undetermined	0	3.44	0	0	0	NEGATIVE	None
CV05	0	0	2020-02-09	Undetermined	0	2.41	0	0	0	NEGATIVE	None
CV05	0	0	2020-02-16	Undetermined	0	4.61	0	0	0	NEGATIVE	None
CV05	0	0	2020-02-23	Undetermined	0	4.85	0	0	1	NEGATIVE	Ulcer
CV06	1	1	2020-01-05	28.3678	845.522	6.67	50.706	3.04084	1	POSITIVE	None
CV06	1	1	2020-02-23	33.0996	36.7234	28.77	0.510579	0.00709877	1	POSITIVE	None
CV06	1	1	2020-01-19	30.2186	245.565	2.17	45.2654	8.34385	1	POSITIVE	Ulcer
CV06	1	1	2020-01-26	30.1479	257.984	11.51	8.96555	0.311574	1	POSITIVE	Ulcer
CV06	1	1	2020-02-02	32.611	49.6517	3.86	5.14525	0.533186	1	POSITIVE	Ulcer
CV06	1	1	2020-02-09	32.2349	63.8808	36.53	0.699489	0.00765933	1	POSITIVE	Ulcer
CV06	1	1	2019-12-29	24.5585	10778.7	20.12	214.289	4.26021	1	POSITIVE	UlcerDisplaced
CV06	1	1	2020-01-12	28.5761	737.537	10.24	28.81	1.12539	1	POSITIVE	UlcerDisplaced
CV06	1	1	2020-02-16	28.6322	710.322	15.52	18.3073	0.471837	1	POSITIVE	UlcerDisplaced
CV13	0	0	2020-01-19	Undetermined	0	10.29	0	0	1	NEGATIVE	Displaced
CV13	0	0	2019-12-29	38.38	0	5.08	0	0	0	NEGATIVE	None
CV13	0	0	2020-01-05	37.4	2.28	7.65	0.119216	0.0062335	0	NEGATIVE	None
CV13	0	0	2020-01-12	Undetermined	0	11.49	0	0	0	NEGATIVE	None
CV13	0	0	2020-01-26	Undetermined	0	7.68	0	0	0	NEGATIVE	None
CV13	0	0	2020-02-02	Undetermined	0	4.46	0	0	0	NEGATIVE	None
CV13	0	0	2020-02-09	Undetermined	0	19.23	0	0	0	NEGATIVE	None
CV13	0	0	2020-02-16	Undetermined	0	12.1	0	0	0	NEGATIVE	None
CV13	0	0	2020-02-23	Undetermined	0	16.68	0	0	0	NEGATIVE	None
CV13	0	0	2020-03-01	Undetermined	0	28.75	0	0	0	NEGATIVE	None
CV16	0	1	2020-01-12	Undetermined	0	5.72	0	0	1	NEGATIVE	Crust
CV16	0	1	2020-01-19	30.7811	273.082	4.33	25.227	2.33043	1	POSITIVE	Crust
CV16	0	1	2020-01-26	30.9901	235.939	5.33	17.7065	1.32882	1	POSITIVE	Crust
CV16	0	1	2020-02-16	27.4118	2629.38	5.9	178.263	12.0856	1	POSITIVE	Crust
CV16	0	1	2020-02-23	26.524	4783.33	5.99	319.421	21.3303	1	POSITIVE	Crust
CV16	0	1	2020-02-02	33.8797	35.0542	1.24	11.3078	3.64768	1	POSITIVE	CrustNecrotic
CV16	0	1	2020-01-05	35.6518	11.6553	2.26	2.06288	0.365112	1	POSITIVE	Displaced
CV16	0	1	2020-02-09	26.0374	6640.57	6.35	418.303	26.3498	1	POSITIVE	Displaced
CV16	0	1	2019-12-29	36.8246	3.93932	6.22	0.253333	0.0162915	0	POSITIVE	None
CV17	1	0	2019-12-29	Undetermined	0	2.25	0	0	0	NEGATIVE	None
CV17	1	0	2020-01-05	38.2343	0	3.49	0	0	0	NEGATIVE	None
CV17	1	0	2020-01-12	Undetermined	0	5.82	0	0	0	NEGATIVE	None
CV17	1	0	2020-01-19	Undetermined	0	5.64	0	0	0	NEGATIVE	None
CV17	1	0	2020-01-26	Undetermined	0	8.88	0	0	0	NEGATIVE	None
CV17	1	0	2020-02-02	Undetermined	0	2.34	0	0	0	NEGATIVE	None
CV17	1	0	2020-02-09	36.9	2.51786	2.6	0.387363	0.0595942	0	NEGATIVE	None
CV17	1	0	2020-02-16	Undetermined	0	3.23	0	0	0	NEGATIVE	None
CV17	1	0	2020-02-23	29.8918	342.929	13.83	9.91841	0.286866	0	POSITIVE	None
CV17	1	0	2020-03-01	37.0687	2.85299	10.86	0.105083	0.00387044	0	NEGATIVE	None
CV17	1	0	2020-03-08	Undetermined	0	2.71	0	0	0	NEGATIVE	None
CV17	1	0	2020-03-22	Undetermined	0	4.2	0	0	0	NEGATIVE	None
CV18	1	1	2020-01-12	24.0856	14785.3	20.5	288.493	5.62913	1	POSITIVE	Granuloma
CV18	1	1	2019-12-29	35.2448	8.54633	4.87	0.701957	0.0576556	0	POSITIVE	None
CV18	1	1	2020-01-05	37.35	0	3.46	0	0	0	NEGATIVE	None
CV18	1	1	2020-02-02	28.0541	1043.79	3.92	106.509	10.8683	1	POSITIVE	None
CV18	1	1	2020-03-15	30.0539	274.691	7.92	13.8733	0.70067	1	POSITIVE	None
CV18	1	1	2020-01-19	29.0732	527.855	6.2	34.0551	2.19711	1	POSITIVE	Ulcer
CV18	1	1	2020-01-26	30.6947	179.124	3.82	18.7564	1.96403	1	POSITIVE	Ulcer
CV18	1	1	2020-02-09	32.0627	71.8379	3.08	9.32959	1.21164	1	POSITIVE	Ulcer
CV18	1	1	2020-02-16	29.4579	409.066	5.29	30.9313	2.33885	1	POSITIVE	Ulcer
CV18	1	1	2020-02-23	25.0995	7507.07	19.7	152.428	3.09498	1	POSITIVE	Ulcer
CV18	1	1	2020-03-08	32.3818	57.8698	8.07	2.86839	0.142176	1	POSITIVE	UlcerCrust
CV18	1	1	2020-03-01	24.4518	11572	14.2	325.972	9.1823	1	POSITIVE	UlcerDisplaced
CV18	1	1	2020-03-22	33.9604	24.4781	6.49	1.50867	0.0929842	1	POSITIVE	UlcerNecrotic
CV19	1	1	2020-01-05	27.0812	2644.88	13.58	77.9051	2.2947	1	POSITIVE	Crust
CV19	1	1	2020-03-15	34.6106	15.5005	14.19	0.436942	0.0123169	1	POSITIVE	Crust
CV19	1	1	2019-12-29	36.6445	4.23055	3.06	0.553013	0.0722893	1	POSITIVE	None
CV19	1	1	2020-01-12	29.7476	429.46	8.91	19.2799	0.865539	1	POSITIVE	Ulcer
CV19	1	1	2020-01-19	31.9158	97.7829	6.24	6.26813	0.401803	1	POSITIVE	Ulcer
CV19	1	1	2020-01-26	34.6572	15.138	2.69	2.25101	0.334722	1	POSITIVE	Ulcer
CV19	1	1	2020-02-02	34.9102	4.42102	2.25	0.785959	0.139726	1	POSITIVE	Ulcer
CV19	1	1	2020-02-09	35.2194	11.8392	4.44	1.0666	0.0960896	1	POSITIVE	Ulcer
CV19	1	1	2020-02-23	31.3688	141.691	5.32	10.6535	0.801013	1	POSITIVE	Ulcer
CV19	1	1	2020-03-01	33.6949	29.2859	9.91	1.18208	0.0477124	1	POSITIVE	Ulcer
CV19	1	1	2020-03-08	32.4505	68.2703	27.58	0.990142	0.0143603	1	POSITIVE	Ulcer
CV19	1	1	2020-03-22	32.6501	59.2182	36.11	0.655975	0.00726641	1	POSITIVE	Ulcer
CV19	1	1	2020-02-16	29.9001	386.121	19.21	8.03999	0.167413	1	POSITIVE	UlcerNecrotic
CV21	0	1	2020-01-12	Undetermined	0	8.3	0	0	1	NEGATIVE	Crust
CV21	0	1	2020-01-19	27.4908	2492.97	8.94	111.542	4.99071	1	POSITIVE	Crust
CV21	0	1	2020-01-26	28.2703	1474.2	26.93	21.8967	0.325239	1	POSITIVE	Crust
CV21	0	1	2020-02-09	24.8954	8603.98	7.34	468.882	25.5521	1	POSITIVE	Crust
CV21	0	1	2019-12-29	Undetermined	0	8.31	0	0	0	NEGATIVE	None
CV21	0	1	2020-01-05	34.5127	22.3654	4.82	1.85605	0.154029	0	POSITIVE	None
CV21	0	1	2020-02-02	21.4813	84213	12.76	2639.9	82.7556	1	POSITIVE	None
CV21	0	1	2020-02-16	27.8935	1161.55	7.68	60.4975	3.15091	1	POSITIVE	None
CV21	0	1	2020-02-23	25.38	6232.57	7.11	350.637	19.7264	1	POSITIVE	None
CV24	1	0	2019-12-29	37.129	2.74236	8.23	0.133286	0.00647806	0	NEGATIVE	None
CV24	1	0	2020-01-05	Undetermined	0	5.35	0	0	0	NEGATIVE	None
CV24	1	0	2020-01-12	Undetermined	0	5.36	0	0	0	NEGATIVE	None
CV24	1	0	2020-01-19	Undetermined	0	5.76	0	0	0	NEGATIVE	None
CV24	1	0	2020-01-26	Undetermined	0	1.71	0	0	0	NEGATIVE	None
CV24	1	0	2020-02-02	Undetermined	0	3.19	0	0	0	NEGATIVE	None
CV24	1	0	2020-02-09	Undetermined	0	6.17	0	0	0	NEGATIVE	None
CV24	1	0	2020-02-16	Undetermined	0	23.01	0	0	0	NEGATIVE	None
CV24	1	0	2020-02-23	Undetermined	0	5.51	0	0	0	NEGATIVE	None
CV24	1	0	2020-03-01	Undetermined	0	4.59	0	0	0	NEGATIVE	None
CV24	1	0	2020-03-08	Undetermined	0				0	NEGATIVE	None
CV24	1	0	2020-03-15	39.0838	0	4.86	0	0	0	NEGATIVE	None
CV24	1	0	2020-03-22	Undetermined	0	3.7	0	0	0	NEGATIVE	None

## Sheet: LesionsPE
ID	Date	NumberLesions	UV	Treatment	Temp
CV01	2019-12-29	0	0	1	0
CV01	2020-01-05	0	0	1	0
CV01	2020-01-12	1	1	1	0
CV01	2020-01-19	1	1	1	0
CV01	2020-01-26	1	1	1	0
CV01	2020-02-02	1	1	1	0
CV01	2020-02-09	1	1	1	0
CV03	2019-12-29	0	0	1	0
CV03	2020-01-05	0	0	1	0
CV03	2020-01-12	0	0	1	0
CV03	2020-01-19	1	0	1	0
CV03	2020-01-26	1	0	1	0
CV03	2020-02-02	1	1	1	0
CV03	2020-02-09	1	1	1	0
CV03	2020-02-16	1	1	1	0
CV05	2019-12-29	0	0	0	0
CV05	2020-01-05	0	0	0	0
CV05	2020-01-12	0	1	0	0
CV05	2020-01-19	0	0	0	0
CV05	2020-01-26	0	0	0	0
CV05	2020-02-02	1	0	0	0
CV05	2020-02-09	0	0	0	0
CV05	2020-02-16	0	1	0	0
CV05	2020-02-23	1	0	0	0
CV05	2020-03-01	0	0	0	0
CV06	2019-12-29	2	1	1	1
CV06	2020-01-05	1	1	1	1
CV06	2020-01-12	2	1	1	1
CV06	2020-01-19	2	1	1	1
CV06	2020-01-26	2	1	1	1
CV06	2020-02-02	2	1	1	1
CV06	2020-02-09	2	1	1	1
CV06	2020-02-16	3	1	1	1
CV06	2020-02-23	3	1	1	1
CV13	2019-12-29	0	0	0	0
CV13	2020-01-05	0	0	0	0
CV13	2020-01-12	0	0	0	0
CV13	2020-01-19	1	1	0	0
CV13	2020-01-26	0	0	0	0
CV13	2020-02-02	0	1	0	0
CV13	2020-02-09	0	1	0	0
CV13	2020-02-16	0	0	0	0
CV13	2020-02-23	0	0	0	0
CV13	2020-03-01	0	1	0	0
CV16	2019-12-29	0	0	1	0
CV16	2020-01-05	1	1	1	0
CV16	2020-01-12	1		1	0
CV16	2020-01-19	1	1	1	0
CV16	2020-01-26	1	1	1	0
CV16	2020-02-02	2	1	1	0
CV16	2020-02-09	1	1	1	0
CV16	2020-02-16	1	1	1	0
CV16	2020-02-23	1	1	1	0
CV17	2019-12-29	0	0	0	1
CV17	2020-01-05	0	0	0	1
CV17	2020-01-12	0	0	0	1
CV17	2020-01-19	0	1	0	1
CV17	2020-01-26	0	1	0	1
CV17	2020-02-02	0	1	0	1
CV17	2020-02-09	0	1	0	1
CV17	2020-02-16	0	1	0	1
CV17	2020-02-23	0	1	0	1
CV17	2020-03-01	0	0	0	1
CV18	2019-12-29	0	0	1	1
CV18	2020-01-05	0	0	1	1
CV18	2020-01-12	1	0	1	1
CV18	2020-01-19	1	0	1	1
CV18	2020-01-26	1	1	1	1
CV18	2020-02-02	1	1	1	1
CV18	2020-02-09	1	1	1	1
CV18	2020-02-16	1	1	1	1
CV18	2020-02-23	1	1	1	1
CV18	2020-03-01	3	1	1	1
CV18	2020-03-08	3	1	1	1
CV18	2020-03-15	2	1	1	1
CV18	2020-03-22	2	1	1	1
CV19	2019-12-29	0	0	1	1
CV19	2020-01-05	1	0	1	1
CV19	2020-01-12	1	1	1	1
CV19	2020-01-19	1	1	1	1
CV19	2020-01-26	1	1	1	1
CV19	2020-02-02	1	1	1	1
CV19	2020-02-09	1	1	1	1
CV19	2020-02-16	2	1	1	1
CV19	2020-02-23	2	1	1	1
CV19	2020-03-01	3	1	1	1
CV19	2020-03-08	4	1	1	1
CV19	2020-03-15	4	1	1	1
CV19	2020-03-22	3	1	1	1
CV21	2019-12-29	0	0	1	0
CV21	2020-01-05	0	0	1	0
CV21	2020-01-12	1	1	1	0
CV21	2020-01-19	1	1	1	0
CV21	2020-01-26	1	1	1	0
CV21	2020-02-02	1	1	1	0
CV21	2020-02-09	1	1	1	0
CV21	2020-02-16	1	1	1	0
CV21	2020-02-23	1	1	1	0
CV21	2020-03-01	1	1	1	0
CV24	2019-12-29	0	0	0	1
CV24	2020-01-05	0	0	0	1
CV24	2020-01-12	0	0	0	1
CV24	2020-01-19	0	0	0	1
CV24	2020-01-26	0	0	0	1
CV24	2020-02-02	0	0	0	1
CV24	2020-02-09	0	0	0	1
CV24	2020-02-16	0	0	0	1
CV24	2020-02-23	0	0	0	1
CV24	2020-03-01	0	0	0	1
CV24	2020-03-08	0	0	0	1

## Sheet: Hematology
Snake ID	Sample Date	Temp (F)	Incocculated/Control	Sex	Days Alive	Hemacytometer 1	Hemacytometer 2	PCV	PCV1	PCV2	TS	TS1	TS2	Field 1	Field 2	Field 3	Field 4	Field 5	Field 6	Field 7	Field 8	Field 9	Field 10	Average	EstCount	Heterophils	Lymphocytes	Monocytes	Azurophils	Eosinophils	Basophils	Total Cells	AbsHet	AbsLymph	AbsAzuro	AbsMon	AbsEo	AbsBaso	Notes
CV 01	2019-12-05	68	Inoculated	Female	52	19	22	31	31	31	6.3	6.2	6.4	0	1	0	3	1	1	2	1	2	1	1.2	2400	16	16	24	43	0	1	100	384	384	576	1032	0	24
CV 03	2019-12-05	68	Inoculated	Female	60	2	3	44	44	44	12.2	12.2	12.2	2	2	3	1	2	0	1	0	0	0	1.1	2200	1	21	59	17	0	2	100	22	462	1298	374	0	44
CV 05	2019-12-05	68	Control	Female	69	14	14	38.5	39	38	9.5	9.4	9.6	2	2	0	4	3	2	4	4	4	5	3	6000	28	26	33	13	0	0	100	1680	1560	1980	780	0	0
CV 06	2019-12-05	78	Inoculated	Female	62	1	1	34	34	34	8.7	8.8	8.6	3	3	5	0	1	0	3	2	1	0	1.8	3600	18	14	10	52	0	6	100	648	504	360	1872	0	216
CV 08	2019-12-05	78	Incoculated	Female	Died early not due to disease, might not be included in study?	8	9	39	39	39	7.25	7.2	7.3	0	1	1	0	3	1	1	3	1	2	1.3	2600	16	16	12	56	0	0	100	416	416	312	1456	0	0
CV 13	2019-12-05	68	Control	Male	69	13	14	51.5	52	51	6.9	7	6.8	1	2	0	4	2	2	4	0	3	3	2.1	4200	21	6	2	71	0	0	100	882	252	84	2982	0	0
CV 16	2019-12-05	68	Inoculated	Male	64	5	5	39.5	40	39	6.2	6.2	6.2	1	4	0	0	3	4	0	4	3	2	2.1	4200	27	19	1	53	0	0	100	1134	798	42	2226	0	0
CV 17	2019-12-05	78	Control	Male	90	13	15	38	38	38	6.9	7	6.8	3	1	7	2	3	2	2	1	2	2	2.5	5000	15	28	10	46	0	1	100	750	1400	500	2300	0	50
CV 18	2019-12-05	78	Incoculated	Male	90	1	1	23	23	23	5.2	5.2	5.2	3	1	0	1	5	2	2	4	2	0	2	4000	34	39	1	26	0	0	100	1360	1560	40	1040	0	0
CV 19	2019-12-05	78	Incoculated	Male	90	21	19	41.5	41	42	7.1	7.2	7	2	4	3	2	2	2	1	2	2	1	2.1	4200	19	35	1	45	0	0	100	798	1470	42	1890	0	0
CV 21	2019-12-05	68	Inoculated	Male	69	2	2	35.5	36	35	5.2	5.2	5.2	1	3	3	2	1	0	0	2	0	2	1.4	2800	9	57	6	28	0	0	100	252	1596	168	784	0	0
CV 24	2019-12-05	78	Control	Female	90	2	2	45.5	46	45	11.8	11.8	11.8	2	2	1	2	1	5	1	2	2	2	2	4000	13	37	21	29	0	0	100	520	1480	840	1160	0	0
CV 01	2019-12-15	68	Inoculated	Female	52	16	17	29	29	29	6.9	6.8	7	0	0	1	0	2	1	1	1	0	0	0.6	1200	14	24	30	32	0	0	100	168	288	360	384	0	0
CV 03	2019-12-15	68	Inoculated	Female	60	2	3	42	42	42	12.2	12.2	12.2	0	1	0	1	0	3	0	2	0	0	0.7	1400	8	20	44	28	0	0	100	112	280	616	392	0	0
CV 05	2019-12-15	68	Control	Female	69	12	11	33	34	32	9.8	9.8	9.8	6	5	4	3	6	2	5	2	3	3	3.9	7800	14	33	42	11	0	0	100	1092	2574	3276	858	0	0
CV 06	2019-12-15	78	Inoculated	Female	62	1	2	31	31	31	9.1	9	9.2	0	2	2	1	3	0	2	1	3	1	1.5	3000	3	50	25	21	0	1	100	90	1500	750	630	0	30
CV 08	2019-12-15	78	Incoculated	Female	Died early not due to disease, might not be included in study?	22	24	35	35	35	8.7	8.8	8.6	3	2	1	1	2	2	1	0	3	0	1.5	3000	15	37	4	44	0	0	100	450	1110	120	1320	0	0
CV 13	2019-12-15	68	Control	Male	69	41	42	47	47	47	7.6	7.6	7.6	5	5	3	4	4	2	7	6	5	4	4.5	9000	18	11	3	68	0	0	100	1620	990	270	6120	0	0
CV 16	2019-12-15	68	Inoculated	Male	64	8	9	35	35	35	6.2	6.2	6.2	1	2	4	5	3	2	4	3	3	1	2.8	5600	21	29	5	44	0	1	100	1176	1624	280	2464	0	56
CV 17	2019-12-15	78	Control	Male	90	24	24	37.5	38	37	6.8	6.8	6.8	2	2	1	3	2	0	2	1	2	0	1.5	3000	35	13	9	43	0	0	100	1050	390	270	1290	0	0
CV 18	2019-12-15	78	Incoculated	Male	90	7	6	30.5	30	31	6.2	6.2	6.2	8	1	2	2	4	4	5	6	4	4	4	8000	20	46	3	30	0	1	100	1600	3680	240	2400	0	80
CV 19	2019-12-15	78	Incoculated	Male	90	4	3	34	33	35	6.55	6.5	6.6	2	1	2	5	2	3	5	2	6	4	3.2	6400	7	43	3	47	0	0	100	448	2752	192	3008	0	0
CV 21	2019-12-15	68	Inoculated	Male	69	2	3	42	40	44	6.3	6.2	6.4	1	2	0	0	3	1	2	2	1	1	1.3	2600	9	24	12	55	0	0	100	234	624	312	1430	0	0
CV 24	2019-12-15	78	Control	Female	90	3	4	44	44	44	11.9	11.8	12	3	3	2	2	4	3	6	2	0	4	2.9	5800	6	43	26	21	0	4	100	348	2494	1508	1218	0	232
CV 01	2019-12-29	68	Inoculated	Female	52	34	34	34	34	34	8.05	8.1	8	5	8	7	10	7	12	9	9	5	9	8.1	16200	32	6	3	59	0	0	100	5184	972	486	9558	0	0
CV 03	2019-12-29	68	Inoculated	Female	60	15	13	39	39	39	11.4	11.4	11.4	7	2	5	4	6	3	5	5	6	6	4.9	9800	23	28	6	43	0	0	100	2254	2744	588	4214	0	0
CV 05	2019-12-29	68	Control	Female	69	8	7	37.5	37	38	10.2	10.2	10.2	8	5	7	7	4	9	7	10	5	6	6.8	13600	9	63	16	12	0	0	100	1224	8568	2176	1632	0	0
CV 06	2019-12-29	78	Inoculated	Female	62	112	107	28	28	28	8.05	8	8.1	4	3	1	3	2	6	3	3	2	5	3.2	6400	50	17	4	29	0	0	100	3200	1088	256	1856	0	0
CV 08	2019-12-29	78	Incoculated	Female	Died early not due to disease, might not be included in study?	36	32	38.5	38	39	8.1	8.1	8.1	2	7	3	3	4	3	6	10	8	7	5.3	10600	20	28	16	36	0	0	100	2120	2968	1696	3816	0	0
CV 13	2019-12-29	68	Control	Male	69	33	30	46.5	46	47	7.55	7.6	7.5	7	5	3	1	5	5	8	1	10	9	5.4	10800	29	7	1	63	0	0	100	3132	756	108	6804	0	0
CV 16	2019-12-29	68	Inoculated	Male	64	14	16	36	36	36	6.6	6.6	6.6	3	3	3	2	3	4	6	6	4	5	3.9	7800	8	6	0	86	0	0	100	624	468	0	6708	0	0
CV 17	2019-12-29	78	Control	Male	90	27	28	36.5	36	37	6.65	6.6	6.7	3	5	5	4	5	4	4	8	5	2	4.5	9000	25	49	1	24	0	1	100	2250	4410	90	2160	0	90
CV 18	2019-12-29	78	Incoculated	Male	90	4	5	30.5	31	30	6.75	6.8	6.7	3	2	1	1	0	2	1	3	3	0	1.6	3200	12	27	17	44	0	0	100	384	864	544	1408	0	0
CV 19	2019-12-29	78	Incoculated	Male	90	6	7	32	32	32	7.2	7.2	7.2	2	6	9	4	7	10	9	9	6	7	6.9	13800	2	16	4	77	0	1	100	276	2208	552	10626	0	138
CV 21	2019-12-29	68	Inoculated	Male	69	15	13	40	40	40	6	6	6	3	5	3	3	3	3	1	4	3	1	2.9	5800	18	14	0	68	0	0	100	1044	812	0	3944	0	0
CV 24	2019-12-29	78	Control	Female	90	4	3	50	50	50	12.1	12.1	12.1	3	2	5	3	0	1	1	3	3	6	2.7	5400	7	49	8	35	0	1	100	378	2646	432	1890	0	54
CV 01	2020-01-05	68	Inoculated	Female	52	67	68	33	33	33	7.2	7.2	7.2	0	1	1	1	2	3	1	3	5	3	2	4000	25	17	9	49	0	0	100	1000	680	360	1960	0	0
CV 03	2020-01-05	68	Inoculated	Female	60	16	14	40	40	40	11.4	11.4	11.4	1	7	4	3	2	1	2	1	2	2	2.5	5000	8	30	28	34	0	0	100	400	1500	1400	1700	0	0
CV 05	2020-01-05	68	Control	Female	69	4	5	37.5	38	37	11	11	11	5	7	6	8	4	6	7	7	9	7	6.6	13200	9	49	22	20	0	0	100	1188	6468	2904	2640	0	0
CV 06	2020-01-05	78	Inoculated	Female	62	129	121	31	31	31	8.8	8.8	8.8	8	9	7	9	11	11	7	7	9	12	9	18000	36	17	17	30	0	0	100	6480	3060	3060	5400	0	0
CV 13	2020-01-05	68	Control	Male	69	24	23	44	44	44	7.9	7.8	8	3	2	3	3	6	4	7	12	6	3	4.9	9800	11	13	7	69	0	0	100	1078	1274	686	6762	0	0
CV 16	2020-01-05	68	Inoculated	Male	64	59	58	33.5	33	34	7	7	7	4	7	7	3	3	5	4	5	8	6	5.2	10400	15	9	3	73	0	0	100	1560	936	312	7592	0	0
CV 17	2020-01-05	78	Control	Male	90	12	13	39	39	39	6.95	7	6.9	4	4	5	1	4	5	2	2	5	6	3.8	7600	21	41	7	31	0	0	100	1596	3116	532	2356	0	0
CV 18	2020-01-05	78	Incoculated	Male	90	24	22	24.5	24	25	6.2	6.2	6.2	4	5	4	5	2	2	4	6	3	3	3.8	7600	8	26	2	64	0	0	100	608	1976	152	4864	0	0
CV 19	2020-01-05	78	Incoculated	Male	90	18	18	36.5	36	37	7.8	7.8	7.8	2	0	3	5	4	5	4	2	4	2	3.1	6200	5	41	16	38	0	0	100	310	2542	992	2356	0	0
CV 21	2020-01-05	68	Inoculated	Male	69	14	16	42	42	42	6.8	6.8	6.8	2	0	1	4	3	6	2	5	3	1	2.7	5400	9	13	9	69	0	0	100	486	702	486	3726	0	0
CV 24	2020-01-05	78	Control	Female	90	4	3	48.5	48	49	11.5	11.4	11.6	3	1	1	1	3	5	1	5	3	3	2.6	5200	5	51	12	31	0	1	100	260	2652	624	1612	0	52
CV 01	2020-01-12	68	Inoculated	Female	52	48	43	36	36	36	8	8	8	3	2	3	6	4	4	6	10	4	9	5.1	10200	15	26	9	48	0	2	100	1530	2652	918	4896	0	204
CV 03	2020-01-12	68	Inoculated	Female	60	37	33	41	41	41	11.4	11.4	11.4	7	7	3	4	3	3	3	3	6	4	4.3	8600	12	18	16	54	0	0	100	1032	1548	1376	4644	0	0
CV 05	2020-01-12	68	Control	Female	69	7	8	37	37	37	10.6	10.6	10.6	6	4	3	6	4	6	7	7	4	4	5.1	10200	6	71	18	5	0	0	100	612	7242	1836	510	0	0
CV 06	2020-01-12	78	Inoculated	Female	62	55	56	29.5	29	30	8.4	8.4	8.4	8	14	8	9	12	10	12	6	6	9	9.4	18800	25	38	1	36	0	0	100	4700	7144	188	6768	0	0	many activated lymphocytes noted
CV 13	2020-01-12	68	Control	Male	69	24	22	44.5	45	44	7.4	7.4	7.4	4	3	8	2	7	6	8	6	3	3	5	10000	6	22	11	61	0	0	100	600	2200	1100	6100	0	0
CV 16	2020-01-12	68	Inoculated	Male	64	33	37	36	36	36	6.6	6.6	6.6	10	10	7	14	14	13	10	8	4	7	9.7	19400	18	14	6	62	0	0	100	3492	2716	1164	12028	0	0
CV 17	2020-01-12	78	Control	Male	90	17	17	35.5	35	36	7	7	7	3	2	2	4	4	5	5	3	1	6	3.5	7000	13	52	16	19	0	0	100	910	3640	1120	1330	0	0
CV 18	2020-01-12	78	Incoculated	Male	90	29	32	29	29	29	6.6	6.6	6.6	2	11	5	7	4	9	3	7	2	6	5.6	11200	3	23	6	68	0	0	100	336	2576	672	7616	0	0
CV 19	2020-01-12	78	Incoculated	Male	90	10	11	37.5	38	37	7.4	7.4	7.4	6	9	11	6	7	10	5	5	10	9	7.8	15600	4	5	7	84	0	0	100	624	780	1092	13104	0	0	lots of wbcs, lots of immature RBCs noted
CV 21	2020-01-12	68	Inoculated	Male	69	37	34	42.5	43	42	6.6	6.6	6.6	2	4	2	0	6	1	3	1	2	1	2.2	4400	10	24	8	58	0	0	100	440	1056	352	2552	0	0
CV 24	2020-01-12	78	Control	Female	90	24	27	44.5	44	45	10.8	10.8	10.8	5	5	2	2	1	1	2	1	3	6	2.8	5600	17	37	14	31	0	1	100	952	2072	784	1736	0	56
CV 01	2020-01-19	68	Inoculated	Female	52	126	137	33	33	33	7.8	7.8	7.8	3	2	5	8	9	4	6	11	12	13	7.3	14600	57	12	8	23	0	0	100	8322	1752	1168	3358	0	0
CV 03	2020-01-19	68	Inoculated	Female	60	66	62	38	39	37	11.3	11.3	11.3	1	4	0	2	4	2	0	3	3	2	2.1	4200	19	15	19	47	0	0	100	798	630	798	1974	0	0
CV 05	2020-01-19	68	Control	Female	69	33	34	44	44	44	8.9	8.9	8.9	2	1	1	6	2	5	5	4	5	7	3.8	7600	17	24	2	57	0	0	100	1292	1824	152	4332	0	0
CV 06	2020-01-19	78	Inoculated	Female	62	66	61	24.5	27	22	10.25	10.2	10.3	6	2	6	7	6	4	9	5	9	5	5.9	11800	4	38	12	46	0	0	100	472	4484	1416	5428	0	0
CV 13	2020-01-19	68	Control	Male	69									1	1	1	1	0	2	0	1	1	2	1	2000	9	52	1	38	0	0	100	180	1040	20	760	0	0	no good monolyer present, blood clotted and could not be used to produce results
CV 16	2020-01-19	68	Inoculated	Male	64	175	173	35.5	35	36	6.9	6.9	6.9	12	11	14	7	7	10	9	11	14	18	11.3	22600	30	7	9	54	0	0	100	6780	1582	2034	12204	0	0
CV 17	2020-01-19	78	Control	Male	90	8	8	39.5	39	40	7.2	7.2	7.2	1	5	3	1	3	0	3	4	3	3	2.6	5200	4	42	13	41	0	0	100	208	2184	676	2132	0	0
CV 18	2020-01-19	78	Incoculated	Male	90	63	60	25	25	25	7.3	7.3	7.3	7	8	12	14	9	10	9	12	9	10	10	20000	13	21	6	60	0	0	100	2600	4200	1200	12000	0	0
CV 19	2020-01-19	78	Incoculated	Male	90	12	12	32.5	33	32	8.7	8.7	8.7	2	5	3	4	3	2	3	4	2	7	3.5	7000	3	25	5	67	0	0	100	210	1750	350	4690	0	0	many immature RBCs noted
CV 21	2020-01-19	68	Inoculated	Male	69	135	140	37	37	37	6.8	6.8	6.8	2	4	1	5	6	5	7	6	8	3	4.7	9400	27	5	10	58	0	0	100	2538	470	940	5452	0	0
CV 24	2020-01-19	78	Control	Female	90	4	5	45.5	45	46	12	12	12	2	0	1	2	1	0	2	4	0	3	1.5	3000	5	68	11	15	0	1	100	150	2040	330	450	0	30	Poor quality slide, barely any monolayer present
CV 01	2020-01-26	68	Inoculated	Female	52	329	301	35.5	36	35	7.4	7.4	7.4	5	3	6	6	2	3	4	3	5	6	4.3	8600	68	8	7	17	0	0	100	5848	688	602	1462	0	0	Many degranulated "ghost" heterophils noted, poor quality slide overall
CV 03	2020-01-26	68	Inoculated	Female	60	105	102	41	41	41	12	12	12	2	2	2	3	2	2	1	0	2	0	1.6	3200	50	10	13	27	0	0	100	1600	320	416	864	0	0	Immature RBCs noted
CV 05	2020-01-26	68	Control	Female	69	9	9	38	38	38	10.4	10.4	10.4	6	10	7	9	4	7	6	7	7	8	7.1	14200	15	54	21	10	0	0	100	2130	7668	2982	1420	0	0
CV 06	2020-01-26	78	Inoculated	Female	62	49	52	27	27	27	8.8	8.8	8.8	6	8	6	8	5	5	6	3	2	6	5.5	11000	26	29	8	37	0	0	100	2860	3190	880	4070	0	0
CV 13	2020-01-26	68	Control	Male	69	40	37	40	40	40	7.9	7.9	7.9	6	4	8	6	5	3	3	5	4	5	4.9	9800	10	29	3	58	0	0	100	980	2842	294	5684	0	0
CV 16	2020-01-26	68	Inoculated	Male	64	280	276	35	35	35	7.2	7.2	7.2	7	15	22	16	15	16	17	14	18	14	15.4	30800	69	2	2	27	0	0	100	21252	616	616	8316	0	0	Many "ghost" heterophils noted
CV 17	2020-01-26	78	Control	Male	90	10	11	33	33	33	6.2	6.2	6.2	0	1	5	3	2	3	0	3	5	5	2.7	5400	1	44	7	47	0	1	100	54	2376	378	2538	0	54	immature RBCs noted, possible artifact inclusions seen in RBCs
CV 18	2020-01-26	78	Incoculated	Male	90	90	81	26	26	26	6.8	6.8	6.8	11	6	9	7	6	13	7	7	10	4	8	16000	38	23	2	37	0	0	100	6080	3680	320	5920	0	0
CV 19	2020-01-26	78	Incoculated	Male	90	34	34	30	30	30	7.4	7.4	7.4	11	12	11	9	7	5	9	11	8	7	9	18000	11	15	1	73	0	0	100	1980	2700	180	13140	0	0
CV 21	2020-01-26	68	Inoculated	Male	69	617	626	38	38	38	6.2	6.2	6.2	7	20	15	22	17	19	30	18	22	24	19.4	38800	74	2	1	23	0	0	100	28712	776	388	8924	0	0	Immature RBCs noted, many "ghost" heterophils noted
CV 24	2020-01-26	78	Control	Female	90	2	3	41	42	40	10	10	10	3	2	0	2	2	3	2	4	3	4	2.5	5000	2	73	5	16	0	4	100	100	3650	250	800	0	200	Many dark strange "azurophils" noted and other round dark cells with no nucelus, many polychromatophils noted and some rubriblasts
CV 01	2020-02-02	68	Inoculated	Female	52	155	162	34	34	34	7.2	7.2	7.2	10	8	6	9	8	16	11	12	13	10	10.3	20600	72	7	13	8	0	0	100	14832	1442	2678	1648	0	0	Many degranulated "ghost" heterophils noted and some of the weird circular shapes without nuclei but possible granules
CV 03	2020-02-02	68	Inoculated	Female	60	114	125	42	42	42	11.8	11.8	11.8	2	1	5	2	6	3	7	7	1	2	3.6	7200	74	4	12	10	0	0	100	5328	288	864	720	0	0	Many "ghost" heterophils, and many polychromatophils and rubriblasts noted
CV 05	2020-02-02	68	Control	Female	69	24	26	38	38	38	10.8	10.8	10.8	4	6	10	5	4	3	6	4	6	7	5.5	11000	10	68	9	13	0	0	100	1100	7480	990	1430	0	0
CV 06	2020-02-02	78	Inoculated	Female	62	27	25	27	27	27	9	9	9	9	12	6	11	5	8	9	6	8	10	8.4	16800	15	39	6	39	0	1	100	2520	6552	1008	6552	0	168	Dense angry-looking azurophils? May need to review, reactive lymphocytes noted, the "angry azurophils" were defined as such because they had eosinophilic granules and enlarged nuclei
CV 13	2020-02-02	68	Control	Male	69	18	20	37	37	37	8.4	8.4	8.4	9	6	7	8	7	8	1	9	4	4	6.3	12600	11	30	5	54	0	0	100	1386	3780	630	6804	0	0
CV 16	2020-02-02	68	Inoculated	Male	64	461	493	38	38	38	7.8	7.8	7.8	7	8	7	10	11	15	16	12	16	9	11.1	22200	77	2	6	15	0	0	100	17094	444	1332	3330	0	0
CV 17	2020-02-02	78	Control	Male	90	10	11	35	35	35	6.8	6.8	6.8	3	3	5	5	5	2	6	4	2	6	4.1	8200	18	31	3	48	0	0	100	1476	2542	246	3936	0	0
CV 18	2020-02-02	78	Incoculated	Male	90	53	51	25	25	25	7.4	7.4	7.4	1	2	5	4	3	6	4	2	3	4	3.4	6800	21	19	0	60	0	0	100	1428	1292	0	4080	0	0	"Angry Azurophils" noted
CV 19	2020-02-02	78	Incoculated	Male	90	33	36	27.5	27	28	8.8	8.8	8.8	11	13	7	7	20	15	8	10	7	10	10.8	21600	13	10	5	72	0	0	100	2808	2160	1080	15552	0	0
CV 21	2020-02-02	68	Inoculated	Male	69	430	444	38	38	38	6.6	6.6	6.6	11	13	14	11	13	18	18	12	32	14	15.6	31200	58	1	8	33	0	0	100	18096	312	2496	10296	0	0
CV 24	2020-02-02	78	Control	Female	90	2	1	41	41	41	11.8	11.8	11.8	1	2	0	0	3	1	0	1	5	1	1.4	2800	9	57	11	23	0	0	100	252	1596	308	644	0	0
CV 01	2020-02-09	68	Inoculated	Female	52	12	11	29	29	29	6.4	6.4	6.4	2	4	3	4	3	4	1	2	4	1	2.8	5600	18	37	22	22	0	1	100	1008	2072	1232	1232	0	56
CV 03	2020-02-09	68	Inoculated	Female	60	54	56	42	42	42	11	11	11	1	6	2	5	5	5	5	4	1	1	3.5	7000	50	30	2	18	0	0	100	3500	2100	140	1260	0	0	Many rubriblasts and polychromophils noted
CV 05	2020-02-09	68	Control	Female	69	10	11	35.5	35	36	10.8	10.8	10.8	9	10	8	8	10	9	10	6	8	8	8.6	17200	14	63	8	15	0	0	100	2408	10836	1376	2580	0	0
CV 06	2020-02-09	78	Inoculated	Female	62	26	24	27	27	27	8.2	8.2	8.2	5	6	4	8	5	6	8	10	8	9	6.9	13800	22	26	3	49	0	0	100	FALSE	3588	414	6762	0	0	Lot's of the weird small dense, dark azurophils
CV 13	2020-02-09	68	Control	Male	69	14	15	30	30	30	7	7	7	4	2	2	4	4	6	4	3	5	6	4	8000	14	43	4	39	0	0	100	1120	3440	320	3120	0	0
CV 16	2020-02-09	68	Inoculated	Male	64	228	230	35	35	35	6.8	6.8	6.8	6	16	18	10	6	14	16	15	7	10	11.8	23600	56	6	3	35	0	0	100	13216	1416	708	8260	0	0	Many well-stained heterophils present
CV 17	2020-02-09	78	Control	Male	90	11	10	30	30	30	6.2	6.2	6.2	4	5	6	3	6	3	2	3	2	4	3.8	7600	12	37	1	49	0	1	100	912	2812	76	3724	0	76
CV 18	2020-02-09	78	Incoculated	Male	90	84	89	24	24	24	6.2	6.2	6.2	3	5	6	3	7	5	7	7	8	6	5.7	11400	53	15	0	32	0	0	100	6042	1710	0	3648	0	0	Some normal azurophils some "angry" ones
CV 19	2020-02-09	78	Incoculated	Male	90	88	95	30	30	30	7.2	7.2	7.2	8	3	4	6	3	5	2	3	6	5	4.5	9000	26	10	3	61	0	0	100	2340	900	270	5490	0	0	Many dark angry azurophils noted and many normal ones as well
CV 21	2020-02-09	68	Inoculated	Male	69	401	390	40	40	40	6.8	6.8	6.8	6	5	5	6	4	2	7	8	9	11	6.3	12600	53	2	2	43	0	0	100	6678	252	252	5418	0	0
CV 24	2020-02-09	78	Control	Female	90	2	2	44	44	44	9.8	9.8	9.8	2	1	1	3	3	1	2	2	1	1	1.7	3400	6	59	11	24	0	0	100	204	2006	374	816	0	0	CV24 consistently has bad slides, fuzzy and protinaceous, poor monolayer, perhaps this indicates high lipid content in blood?
CV 03	2020-02-16	68	Inoculated	Female	60	40	44	44	44	44	12	12	12	1	2	1	1	1	1	1	3	0	2	1.3	2600	60	14	13	12	0	1	100	1560	364	338	312	0	26	Many rubriblasts and polychromophils noted
CV 05	2020-02-16	68	Control	Female	69	8	9	31.5	32	31	9.6	9.6	9.6	1	5	4	6	9	3	5	4	2	1	4	8000	14	60	6	20	0	0	100	1120	4800	480	1600	0	0
CV 06	2020-02-16	78	Inoculated	Female	62	109	113	28.5	28	29	9.8	9.8	9.8	11	18	16	8	17	10	17	9	11	14	13.1	26200	54	11	1	34	0	0	100	14148	2882	262	8908	0	0	Many "angry" azurophils, many well-stained heterophils noted
CV 13	2020-02-16	68	Control	Male	69	19	17	38.5	39	38	9.2	9.2	9.2	5	4	6	5	4	6	8	3	3	4	4.8	9600	17	22	4	57	0	0	100	1632	2112	384	5472	0	0
CV 16	2020-02-16	68	Inoculated	Male	64	98	107	33	33	33	7	7	7	3	8	8	9	8	6	9	10	9	13	8.3	16600	44	5	6	44	0	1	100	7304	830	996	7304	0	166
CV 17	2020-02-16	78	Control	Male	90	19	18	30	30	30	6.8	6.8	6.8	5	3	3	4	7	6	4	6	4	4	4.6	9200	20	28	2	50	0	0	100	1840	2576	184	4600	0	0
CV 18	2020-02-16	78	Incoculated	Male	90	33	32	24	24	24	7	7	7	5	5	5	4	7	6	3	6	7	6	5.4	10800	31	16	3	50	0	0	100	3348	1728	324	5400	0	0
CV 19	2020-02-16	78	Incoculated	Male	90	28	26	25	25	25	7.2	7.2	7.2	3	2	6	3	2	2	7	6	5	4	4	8000	10	16	4	70	0	0	100	800	1280	320	5600	0	0	Many "angry" azurophils
CV 21	2020-02-16	68	Inoculated	Male	69	187	191	38	38	38	7	7	7	9	10	13	9	10	27	22	12	10	12	13.4	26800	38	4	3	55	0	0	100	10184	1072	804	14740	0	0
CV 24	2020-02-16	78	Control	Female	90	2	3	44	44	44	11.4	11.4	11.4	3	0	1	4	2	2	0	3	2	1	1.8	3600	4	53	7	35	0	1	100	144	1908	252	1260	0	36
CV 05	2020-02-23	68	Control	Female	69	97	98	29.5	30	29	8.1	8.1	8.1	6	8	4	8	6	10	11	6	9	7	7.5	15000	56	7	0	37	0	0	100	8400	1050	0	5550	0	0
CV 06	2020-02-23	78	Inoculated	Female	62	136	147	24	24	24	8	8	8	18	16	11	15	14	15	12	19	20	18	15.8	31600	22	29	4	45	0	0	100	6952	9164	1264	14220	0	0	Lots of "angry" azurophils
CV 13	2020-02-23	68	Control	Male	69	7	8	33	33	33	9.4	9.4	9.4	5	8	9	8	4	13	9	8	8	11	8.3	16600	6	68	11	15	0	0	100	996	11288	1826	2490	0	0	Many polychromaphils and rubricytes noted
CV 16	2020-02-23	68	Inoculated	Male	64	41	39	25.5	26	25	6.8	6.8	6.8	3	2	5	3	1	5	3	2	3	3	3	6000	37	19	7	37	0	0	100	2220	1140	420	2220	0	0
CV 17	2020-02-23	78	Control	Male	90	94	89	29.5	29	30	5.8	5.8	5.8	1	10	7	4	8	1	2	8	4	9	5.4	10800	31	24	2	43	0	0	100	3348	2592	216	4644	0	0
CV 18	2020-02-23	78	Incoculated	Male	90	41	45	24.5	24	25	6.2	6.2	6.2	3	6	0	4	8	4	3	2	4	6	4	8000	30	37	0	33	0	0	100	2400	2960	0	2640	0	0
CV 19	2020-02-23	78	Incoculated	Male	90	55	52	24	24	24	6.8	6.8	6.8	3	4	1	3	5	3	1	8	7	1	3.6	7200	33	14	1	52	0	0	100	2376	1008	72	3744	0	0	many "angry" azurophils
CV 21	2020-02-23	68	Inoculated	Male	69	137	134	30.5	30	31	7	7	7	9	10	10	11	9	11	15	16	9	10	11	22000	38	3	2	57	0	0	100	8360	660	440	12540	0	0
CV 24	2020-02-23	78	Control	Female	90	1	1	44	44	44	9.8	9.8	9.8	3	1	2	1	3	2	0	4	1	1	1.8	3600	6	50	9	34	0	1	100	216	1800	324	1224	0	36
CV 05	2020-03-01	68	Control	Female	69	9	8	21	21	21	9.7	9.6	9.8	7	4	7	4	5	3	1	5	5	6	4.7	9400	9	59	3	29	0	0	100	846	5546	282	2726	0	0
CV 13	2020-03-01	68	Control	Male	69	23	25	34	34	34	8.6	8.6	8.6	3	2	5	7	6	3	10	2	3	9	5	10000	19	26	6	49	0	0	100	1900	2600	600	4900	0	0
CV 17	2020-03-01	78	Control	Male	90	23	22	26	26	26	6.4	6.4	6.4	2	1	2	4	3	6	6	5	5	4	3.8	7600	22	30	0	48	0	0	100	1672	2280	0	3648	0	0
CV 18	2020-03-01	78	Incoculated	Male	90	53	55	21	21	21	6.8	6.8	6.8	3	6	2	2	2	4	5	4	7	5	4	8000	26	44	2	28	0	0	100	2080	3520	160	2240	0	0
CV 19	2020-03-01	78	Incoculated	Male	90	19	21	24	24	24	7.8	7.8	7.8	7	9	4	4	8	10	14	10	9	1	7.6	15200	10	8	1	81	0	0	100	1520	1216	152	12312	0	0	Many "angry" azurophils
CV 24	2020-03-01	78	Control	Female	90	1	0	38	38	38	10.8	10.8	10.8	3	2	2	3	1	3	2	2	2	3	2.3	4600	6	67	5	22	0	0	100	276	3082	230	1012	0	0
CV 17	2020-03-08	78	Control	Male	90	11	13	27	27	27	6	6	6	8	4	3	2	3	3	4	4	3	4	3.8	7600	9	36	0	55	0	0	100	684	2736	0	4180	0	0
CV 18	2020-03-08	78	Incoculated	Male	90	28	29	25	25	25	6.4	6.4	6.4	12	7	7	6	8	6	5	9	4	6	7	14000	16	13	1	70	0	0	100	2240	1820	140	9800	0	0
CV 19	2020-03-08	78	Incoculated	Male	90	13	14	24	24	24	6.4	6.4	6.4	2	4	4	3	6	4	4	3	2	6	3.8	7600	7	36	3	54	0	0	100	532	2736	228	4104	0	0
CV 24	2020-03-08	78	Control	Female	90	23	24	40	40	40	9	9	9	4	7	4	2	3	4	3	3	3	3	3.6	7200	25	37	7	31	0	0	100	1800	2664	504	2232	0	0
CV 17	2020-03-15	78	Control	Male	90	14	16	36	36	36	6.4	6.4	6.4	1	6	2	4	6	3	3	3	1	1	3	6000	4	54	1	41	0	0	100	240	3240	60	2460	0	0
CV 18	2020-03-15	78	Incoculated	Male	90	37	41	22.5	22	23	6.8	6.8	6.8	2	4	2	6	3	4	2	7	7	6	4.3	8600	20	32	0	48	0	0	100	1720	2752	0	4128	0	0
CV 19	2020-03-15	78	Incoculated	Male	90	7	7	23.5	24	23	7.2	7.2	7.2	7	4	7	7	9	11	6	10	3	4	6.8	13600	2	18	3	77	0	0	100	272	2448	408	10472	0	0	"angry azurophils" noted
CV 24	2020-03-15	78	Control	Female	90	2	3	38	37	39	9.8	9.8	9.8	1	2	2	1	3	2	2	1	3	6	2.3	4600	4	64	8	23	0	1	100	184	2944	368	1058	0	46
CV 17	2020-03-22	78	Control	Male	90	11	11	28.5	29	28	6.1	6.2	6	3	2	1	4	1	3	5	3	4	5	3.1	6200	10	46	1	43	0	0	100	620	2852	62	2666	0	0
CV 18	2020-03-22	78	Incoculated	Male	90	28	25	22.5	21	24	6.2	6.2	6.2	3	2	6	4	5	3	1	3	2	2	3.1	6200	13	42	5	40	0	0	100	806	2604	310	2480	0	0
CV 19	2020-03-22	78	Incoculated	Male	90	9	8	27.5	27	28	6.7	6.6	6.8	4	5	7	1	7	6	8	4	6	6	5.4	10800	3	36	5	56	0	0	100	324	3888	540	6048	0	0
CV 24	2020-03-22	78	Control	Female	90	5	4	39	40	38	9.6	9.6	9.6	3	2	3	4	1	2	2	2	6	1	2.6	5200	9	55	7	27	0	2	100	468	2860	364	1404	0	104
